# Supplementary material for: Oral Microbiome Diversity Matters on Nucleos(t)ide Analogue Cessation in Chronic Hepatitis B
Source: J Infect Dis. 2025 Dec 2;233(3):e630–40. doi: 10.1093/infdis/jiaf591 (PMC13017730; doi:10.1093/infdis/jiaf591)
Supplement: jiaf591_Supplementary_Data [file jiaf591_supplementary_data.zip]

Archive with 3 entries (3 files):
- Supplemantary Table 1-2.docx
- Supplementary Table 3.docx
- Supplementary Table 4.docx
